# Supplementary material for: Antioxidant and Neuroprotective Effects of Fucoxanthin and Its Metabolite Fucoxanthinol: A Comparative In Vitro Study
Source: Curr Issues Mol Biol. 2024 Jun 14;46(6):5984–98. doi: 10.3390/cimb46060357 (PMC11202671; doi:10.3390/cimb46060357)
Supplement: Supplementary file 1 [file cimb-46-00357-s001.zip]

Archive with 1 entries (1 files):
- cimb-2985977-supplementary.pdf
